# Supplementary material for: A high-throughput cigarette smoke-treated bronchosphere model for disease-relevant phenotypic compound screening
Source: PLoS One. 2023 Jun 29;18(6):e0287809. doi: 10.1371/journal.pone.0287809 (PMC10310037; doi:10.1371/journal.pone.0287809)
Supplement: S1 File — Table S1: Information on donors used in this study. Table S2: Differentially expressed genes (DEGs) in CSE-treated bronchospheres versus control. Table S3: Up- and down-regulated DEGs calculated for each smokers vs non-smokers comparison. Table S4: Gene set enrichment analysis (GSEA) of CSE-treated bronchospheres data in 14 smoking signatures comparisons. Table S5: Gene set enrichment analysis (GSEA) of CSE-treated bronchospheres pooled comparison data in KEGG pathways database, Hallmark MSigDB, and GO Biological Process. Table S6: Description of the 7 different comparisons generated from 3 separate datasets that were used for GSEA in Fig 2. Table S7: Compounds used in the primary screen mechanism of action (MoA) diversity deck. Table S8: Results of the primary screen that were plotted in Fig 3B and 3C. (XLSX) [file pone.0287809.s007.xlsx]

## Sheet: S1_DonorInfo
Supplemental Table S1: Information on donors used in this study. All three donors were used to generate data in Figure 1-2, while the primary and secondary screens (Figures 3-5) were run using Donor 3.
Donor #	Vendor	Cell Type	CATALOG #	LOT #	TAN	AGE	SEX	RACE	ALCOHOL	SMOKING
1	Lonza	NHBE – Human Bronchial/Tracheal Epithelial Cells	CC-2540	646466	33261	38 Y	M	C	Y	N
2	Lonza	NHBE – Human Bronchial/Tracheal Epithelial Cells	CC-2540	642823	33111	12 Y	F	H	N	N
3	Lonza	NHBE – Human Bronchial/Tracheal Epithelial Cells	CC-2540	20TL119095	40274	32 Y	M	B	N	N
